# Supplementary material for: Numerical Simulations as Means for Tailoring Electrically Conductive Hydrogels towards Cartilage Tissue Engineering by Electrical Stimulation
Source: Molecules. 2020 Oct 16;25(20):4750. doi: 10.3390/molecules25204750 (PMC7587583; doi:10.3390/molecules25204750)
Supplement: Supplementary file 1 [file molecules-25-04750-s001.zip]

Archive with 5 entries (4 files):
- SI/
- SI/s11.gif
- SI/s12.gif
- SI/s13.gif
- SI/Zimmermann_SI.pdf
